# Supplementary material for: Synthesis, Molecular Docking and Biological Evaluation of A-Ring-Carborane-Vitamin D Analogues
Source: Molecules. 2025 Jun 18;30(12):2637. doi: 10.3390/molecules30122637 (PMC12195832; doi:10.3390/molecules30122637)
Supplement: Supplementary file 1 [file molecules-30-02637-s001.zip]

Archive with 1 entries (1 files):
- molecules-3692092-supplementary.pdf
